# Supplementary material for: Arginine-Enhanced Termitomyces Mycelia: Improvement in Growth and Lignocellulose Degradation Capabilities
Source: Foods. 2025 Jan 23;14(3):361. doi: 10.3390/foods14030361 (PMC11817607; doi:10.3390/foods14030361)
Supplement: Supplementary file 1 [file foods-14-00361-s001.zip]

Archive with 1 entries (1 files):
- foods-3352056-supplementary.pdf
